# Supplementary material for: Queue Gaps Among the IQGAPs in Dictyostelium discoideum
Source: Int J Mol Sci. 2026 Jun 17;27(12):5462. doi: 10.3390/ijms27125462 (PMC13299636; doi:10.3390/ijms27125462)
Supplement: Supplementary file 1 [file ijms-27-05462-s001.zip]

Archive with 1 entries (1 files):
- ijms-4291603-supplementary.pdf
